# Supplementary material for: Impact of Tuning the Surface Charge Distribution on Colloidal Iron Oxide Nanoparticle Toxicity Investigated in Caenorhabditis elegans
Source: Nanomaterials (Basel). 2021 Jun 11;11(6):1551. doi: 10.3390/nano11061551 (PMC8230852; doi:10.3390/nano11061551)
Supplement: Supplementary file 1 [file nanomaterials-11-01551-s001.zip]

Archive with 1 entries (1 files):
- nanomaterials-1252603-supplementary.pdf
